# Supplementary material for: Evaluating ChatGPT’s Utility in Biologic Therapy for Systemic Lupus Erythematosus: Comparative Study of ChatGPT and Google Web Search
Source: JMIR Form Res. 2025 Aug 28;9:e76458. doi: 10.2196/76458 (PMC12394579; doi:10.2196/76458)
Supplement: Multimedia Appendix 2 [file formative-v9-e76458-s002.xlsx]

## Sheet: ChatGPT-4o
20 Most Common Questions for Biologic Therapy for SLE from ChatGPT 4o			Website Information Sources
	Question	Answer	Website 1	Categorization	Websites 2	Categorization	Websites 3	Categorization	Websites 4	Categorization
1	What is biologic therapy for SLE? (Fact, eductaion)	Biologic therapy for systemic lupus erythematosus (SLE) represents a significant advancement in treating this complex autoimmune disease. SLE causes the immune system to attack its own tissues, leading to widespread inflammation and tissue damage. Traditional treatments often include corticosteroids and immunosuppressants, which can have severe side effects. Biologic therapies, on the other hand,…	https://www.fiercebiotech.com/cro/lupus-therapeutics-abbvie-partner-phase-3-trials-upadacitinib-sle-therapy	Commercial	https://www.hcplive.com/view/from-living-blissfully-to-beating-lupus-future-considerations-for-biologic-therapy-in-sle	Commercial	https://www.fiercebiotech.com/biotech/nkartas-stock-soars-112-after-fda-clears-lupus-trial-assessing-cell-therapy	Commercial
2	How do biologic therapies work in treating SLE? (Fact, technical details)	Biologic therapies are an advanced treatment approach for Systemic Lupus Erythematosus (SLE) that target specific components of the immune system to reduce inflammation and disease activity. These therapies primarily involve monoclonal antibodies that interfere with the activity of B cells and other immune pathways that contribute to lupus symptoms. One of the key biologic therapies for SLE is Be…	https://www.frontiersin.org/articles/10.3389/fmed.2021.655100/full	Academic	https://www.intechopen.com/chapters/82748	Academic
3	What are the most common biologic therapies used for SLE? (Fact, eductaion)	Biologic therapies are increasingly being used to treat systemic lupus erythematosus (SLE) due to their effectiveness in targeting specific parts of the immune system that are involved in the disease. The most common biologic therapies for SLE include belimumab (Benlysta) and rituximab (Rituxan). Belimumab is a monoclonal antibody that inhibits B-lymphocyte stimulator (BLyS), reducing the surviva…	https://infusionassociates.com/infusion-therapy/lupus-biological-therapy/	Medical Practice	https://www.hopkinsarthritis.org/arthritis-news/side-effects-of-biologic-medications/	Academic
4	What are the potential side effects of biologic therapies for SLE? (Policy, risks/complication)	Biologic therapies for systemic lupus erythematosus (SLE) are designed to target specific components of the immune system to control the disease's activity. However, these treatments can come with various side effects. Common side effects include increased susceptibility to infections due to the suppression of the immune system. Patients may experience serious infections, necessitating discontinu…	https://www.hopkinsarthritis.org/arthritis-news/side-effects-of-biologic-medications/	Academic	https://www.arthritis-health.com/treatment/medications/risks-and-side-effects-biologics	Commercial
5	Are there any new biologic therapies being developed for SLE? (Fact, future prospects and challenges)	New biologic therapies are being developed for systemic lupus erythematosus (SLE), reflecting ongoing advancements in the treatment of this complex autoimmune disease. One notable biologic in late-stage development is Blisibimod, which, like the already approved Belimumab (Benlysta), targets the BAFF protein to reduce B cell activity. Another promising candidate is Lupuzor™, which modifies T cell…	https://www.lupus.org/resources/treatments-being-studied-for-lupus	Social Media	https://www.intechopen.com/chapters/82748	Academic
6	How does biologic therapy compare to traditional treatments for SLE? (Value, evaluation of treatment)	Biologic therapies for Systemic Lupus Erythematosus (SLE) have shown significant advancements compared to traditional treatments, particularly in their ability to target specific components of the immune system. Traditional treatments for SLE typically include corticosteroids, immunosuppressive agents, and antimalarials like hydroxychloroquine. These treatments are effective in managing symptoms …	https://www.lupus.org/news/increasing-use-of-biologics-in-the-treatment-of-systemic-lupus-erythematosus	Social Media	https://www.nature.com/articles/s41584-019-0235-5	Academic
7	Can biologic therapies be used in combination with other SLE treatments? (Policy, indications/management)	Yes, biologic therapies can be used in combination with other treatments for Systemic Lupus Erythematosus (SLE). Biologic agents such as belimumab (Benlysta) and anifrolumab (Saphnelo) have been approved for treating SLE and can be combined with standard treatments like antimalarials, glucocorticoids, and other immunosuppressive drugs. For instance, belimumab has been shown to be effective when u…	https://www.intechopen.com/chapters/82748	Academic	https://www.lupus.org/resources/saphnelo-what-you-need-to-know	Social Media
8	How is the effectiveness of biologic therapies in SLE measured in clinical trials? (Fact, technical details)	The effectiveness of biologic therapies in treating Systemic Lupus Erythematosus (SLE) is measured through various clinical trial methodologies, encompassing both clinical assessments and patient-reported outcomes. One key measure is the SLE Responder Index (SRI), which evaluates improvements in disease activity across multiple domains, including the SLE Disease Activity Index (SLEDAI), Physician…	https://lupus.bmj.com/content/11/1/e001114	Academic	https://bmcrheumatol.biomedcentral.com/articles/10.1186/s41927-023-00358-3	Academic	https://www.frontiersin.org/journals/immunology/articles/10.3389/fimmu.2020.539797/full	Academic	https://classic.clinicaltrials.gov/ct2/show/NCT01729455	Government
9	What are the long-term outcomes for SLE patients on biologic therapies? (Value, longevity)	​.Long-term outcomes for patients with Systemic Lupus Erythematosus (SLE) on biologic therapies have shown promising results in terms of disease control and quality of life. Biologic agents such as belimumab, rituximab, and anifrolumab have been effective in reducing disease activity, maintaining remission, and lowering the reliance on corticosteroids, which helps in minimizing long-term side eff…	https://bmcrheumatol.biomedcentral.com/articles/10.1186/s41927-023-00358-3	Academic
10	What is the cost and insurance coverage situation for biologic therapies for SLE? (Fact, cost)	The cost of biologic therapies for Systemic Lupus Erythematosus (SLE) is notably high, with annual expenses ranging from $38,000 to $65,000 or more depending on the specific medication and dosage required. Biologic therapies, such as BENLYSTA (belimumab), are among the newer treatment options for SLE and are covered under various insurance plans, but the extent of coverage and out-of-pocket costs…	https://www.benlystahcp.com/access/coverage-and-formulary/	Commercial	https://www.intechopen.com/chapters/82748	Academic
11	How long does it take to see improvements with biologic therapy in lupus? (Fact, timeline of effectiveness)	The time it takes to see improvements with biologic therapy in lupus can vary, but clinical trials have provided some general timelines. For example, patients receiving the biologic treatment Saphnelo (anifrolumab) for moderate to severe systemic lupus erythematosus (SLE) typically began to see improvements within 12 weeks. Improvements included reductions in overall lupus disease activity, skin …	https://www.lupus.org/resources/saphnelo-what-you-need-to-know	Social media	https://www.lupus.org/news/increasing-use-of-biologics-in-the-treatment-of-systemic-lupus-erythematosus	Social media
12	What are the criteria for a patient with SLE to be eligible for biologic therapy? (Policy, indications/management)	For a patient with systemic lupus erythematosus (SLE) to be eligible for biologic therapy, several criteria must typically be met. Biologic therapies, such as belimumab and anifrolumab, are considered when the disease is moderate to severe and refractory to standard treatments, which include non-biologic immunosuppressants and corticosteroids. Firstly, patients should demonstrate active, severe S…	https://ard.bmj.com/content/annrheumdis/80/1/14.full.pdf#:~:text=URL%3A%20https%3A%2F%2Fard.bmj.com%2Fcontent%2Fannrheumdis%2F80%2F1%2F14.full.pdf%0AVisible%3A%200%25%20	Academic	https://bmcrheumatol.biomedcentral.com/articles/10.1186/s41927-023-00358-3	Academic
13	How do biologic therapies impact the overall quality of life for SLE patients? (Value, evaluation of treatment)	Biologic therapies significantly impact the overall quality of life (QoL) for patients with Systemic Lupus Erythematosus (SLE) by improving disease control, reducing symptoms, and enhancing patient-reported outcomes. These therapies, such as belimumab and anifrolumab, target specific components of the immune system, which helps in controlling the underlying disease activity more effectively than …	https://bmcrheumatol.biomedcentral.com/articles/10.1186/s41927-023-00358-3	Academic	https://www.frontiersin.org/articles/10.3389/fmed.2021.655100/full	Academic	https://www.mdpi.com/2077-0383/10/16/3754	Academic
14	How often are biologic therapies administered for SLE patients? (Fact, technical details)	Biologic therapies for systemic lupus erythematosus (SLE) are administered at varying frequencies depending on the specific drug and the patient's condition. The most commonly used biologic, Belimumab (Benlysta), is typically given as an intravenous infusion every two weeks for the first three doses and then every four weeks thereafter. There is also a subcutaneous formulation of Belimumab, which…	https://www.frontiersin.org/articles/10.3389/fmed.2021.655100/full	Academic	https://www.intechopen.com/chapters/82748	Academic	https://academic.oup.com/rheumatology/article/58/3/382/4962137	Academic
15	What is the role of Benlysta (belimumab) in SLE treatment? (Fact, technical details)	Benlysta (belimumab) plays a crucial role in the treatment of Systemic Lupus Erythematosus (SLE) by specifically targeting the underlying mechanisms of the disease. It is a human monoclonal antibody that inhibits the activity of B-lymphocyte stimulator (BLyS), a protein that promotes the survival of B cells. In patients with SLE, elevated levels of BLyS contribute to the production of autoantibod…	https://www.frontiersin.org/journals/immunology/articles/10.3389/fimmu.2022.980079/full	Academic	https://www.frontiersin.org/journals/immunology/articles/10.3389/fimmu.2022.980079/full	Academic
16	Are there any dietary or lifestyle changes recommended for SLE patients on biologic therapies? (Policy, indications/management)	For patients with Systemic Lupus Erythematosus (SLE) undergoing biologic therapies, several dietary and lifestyle modifications are recommended to manage the condition more effectively and improve overall health outcomes. Firstly, a diet low in saturated fats and cholesterol is crucial, as SLE patients often have dyslipidemia, characterized by elevated triglycerides and low HDL cholesterol, incre…	https://www.cambridge.org/core/journals/nutrition-research-reviews/article/an-update-on-diet-and-nutritional-factors-in-systemic-lupus-erythematosus-management/992C22937FC53A6B1D3D30BC97B331E9	Academic	https://nutritionguide.pcrm.org/nutritionguide/view/Nutrition_Guide_for_Clinicians/1342078/all/Systemic_Lupus_Erythematosus	Commercial	https://www.dovepress.com/optimal-management-of-fatigue-in-patients-with-systemic-lupus-erythema-peer-reviewed-fulltext-article-TCRM	Academic	https://www.intechopen.com/chapters/82748	Academic
17	What are the approved biologic therapies for SLE? (Fact, eductaion)	The approved biologic therapies for systemic lupus erythematosus (SLE) include Belimumab (Benlysta) and Anifrolumab (Saphnelo). Belimumab was the first biologic approved for SLE, receiving FDA approval in 2011. It is a monoclonal antibody that targets and inhibits the activity of B-lymphocyte stimulator (BLyS), which is involved in the survival of B cells, including those that are autoreactive an…	https://us.gsk.com/en-us/media/press-releases/fda-approves-gsk-s-benlysta-as-the-first-medicine-for-adult-patients-with-active-lupus-nephritis-in-the-us/	Commercial	https://www.fda.gov/consumers/consumer-updates/lupus-therapies-continue-evolve	Government	https://www.lupus.org/resources/saphnelo-what-you-need-to-know	Social media
18	How are patients monitored while on biologic treatments for SLE? (Policy, indications/management)	Patients undergoing biologic treatments for Systemic Lupus Erythematosus (SLE) require careful and continuous monitoring to ensure the effectiveness of the therapy and to manage potential side effects. This monitoring typically involves a combination of clinical assessments, laboratory tests, and imaging studies. Clinical assessments are vital and include regular check-ups with a rheumatologist e…	https://www.lupus.org/resources/saphnelo-what-you-need-to-know	Social media	https://academic.oup.com/rheumatology/article/58/2/220/5076445	Academic	https://practicaldermatology.com/topics/psoriasis/monitoring-biologic-therapy-in-psoriasis-a-primer/20931/	Commercial
19	Are there any specific biologic therapies recommended for lupus nephritis? (Policy, indications/management)	Several biologic therapies are recommended for lupus nephritis, a severe complication of systemic lupus erythematosus (SLE). Among these, belimumab (Benlysta) has been approved for treating active lupus nephritis in adults. Belimumab is a monoclonal antibody that inhibits the activity of B-lymphocyte stimulator (BLyS), thereby reducing the number of abnormal B cells that contribute to the autoimm…	https://kdigo.org/wp-content/uploads/2024/01/KDIGO-2024-Lupus-Nephritis-Guideline.pdf#:~:text=URL%3A%20https%3A%2F%2Fkdigo.org%2Fwp	Academic	https://www.europeanpharmaceuticalreview.com/news/153505/benlysta-approved-for-adult-patients-with-active-lupus-nephritis-in-europe/	Commercial
20	Can biologic therapies be used during pregnancy in SLE patients? (Policy, indications/management)	Biologic therapies can be used during pregnancy in patients with systemic lupus erythematosus (SLE), but their use requires careful consideration due to potential risks and benefits. The safety of biologic therapies during pregnancy varies depending on the specific drug and its mechanism of action. Tumor necrosis factor (TNF) inhibitors, such as certolizumab pegol and etanercept, are considered r…	https://www.frontiersin.org/journals/pharmacology/articles/10.3389/fphar.2024.1353293/full	Academic	https://www.cmaj.ca/content/193/29/E1129	Academic

## Sheet: Google Web Search
20 Most Common Questions for Biologic Therapy for SLE from Google Web Search
	Question	Answer	Website Information Sources
1	What is the safest biologic for lupus? (Value, evaluation of treatment)	New research finds the biologic therapy, telitacicept, effective, well tolerated, and safe as a potential treatment of lupus, especially lupus nephritis. (Social media)	https://www.lupus.org/news/biologic-therapy-telitacicept-found-to-be-effective-and-safe-potential-treatment-option-for#:~:text=New%20research%20finds%20the%20biologic,of%20lupus%2C%20especially%20lupus%20nephritis.
2	What is the new biologic for lupus? (Fact, education)	In 2020 and 2021, two new drugs (anifrolumab and voclosporin) were approved for the treatment of lupus or lupus nephritis; and a third one, belimumab (previously approved for the treatment of lupus), was approved for the treatment of lupus nephritis. (Social media)	https://rheumatology.org/patient-blog/a-new-era-for-the-treatment-of-lupus#:~:text=In%202020%20and%202021%2C%20two,the%20treatment%20of%20lupus%20nephritis.
3	Is rituximab good for lupus? (Value, evaluation of treatment)	It is used “off label” (without FDA approval) for lupus because B cells play a very important role in the disease. This medication has mixed results in lupus, but works for some patients. Rituximab dosage is one gram (1000mg) to start and at two weeks, then every 16 to 20 weeks. (Medical practice)	https://www.hss.edu/conditions_lupus_and_infusion_therapy_what_you_should_know_now.asp#:~:text=It%20is%20used%20%E2%80%9Coff%20label,every%2016%20to%2020%20weeks.
4	What is the new drug for lupus approved by the FDA? (Fact, accessibility)	In 2021, the FDA approved Saphnelo (anifrolumab-fnia), a targeted therapy to treat adults with systemic lupus. Advances in the understanding and treatment of lupus over the last several decades have resulted in people with the disease living longer and better lives. (Government)	https://www.fda.gov/consumers/consumer-updates/lupus-therapies-continue-evolve#:~:text=In%202021%2C%20the%20FDA%20approved,living%20longer%20and%20better%20lives.
5	Can biologics cause lupus? (Policy, risks/complication)	The most frequently reported trigger drugs for drug-induced subacute cutaneous lupus erythematosus include calcium channel blockers, ACE inhibitors, oral antifungals (including terbinafine), biologics (including TNFα inhibitors), antiepileptics, proton pump inhibitors, thrombocyte inhibitors, and nonsteroidal anti-inflammatory drugs (NSAIDs). (Social media)	https://www.rheumatologyadvisor.com/ddi/drug-induced-lupus/#:~:text=The%20most%20frequently%20reported%20trigger,thrombocyte%20inhibitors%2C%20and%20nonsteroidal%20anti%2D
6	How long does it take rituximab to work for lupus? (Fact, timeline of Effectiveness)	Rituximab works by lowering the number of these B-cells, to reduce inflammation, pain, swelling and joint damage. If rituximab works for you, you'll probably notice an improvement in your symptoms 8-16 weeks after you start treatment. (Social media)	https://versusarthritis.org/about-arthritis/treatments/drugs/rituximab/#:~:text=Rituximab%20works%20by%20lowering%20the,weeks%20after%20you%20start%20treatment.
7	How effective is rituximab for lupus? (Value, evaluation of treatment)	Rituximab significantly improved findings for urinalysis, systemic lupus erythematosus serology, and systemic lupus erythematosus disease activity and was assessed as 'extremely effective' in 24.8% of patients and 'effective' in 60.2%. (Academic)	https://academic.oup.com/mr/article/33/1/145/6528634#:~:text=Rituximab%20significantly%20improved%20findings%20for,'effective'%20in%2060.2%25.
8	What is the biologic treatment for systemic lupus erythematosus? (Fact, education)	Biological therapy treatment targets the parts of the immune system that are triggering inflammation and causing damages. The most common biologic agents for lupus are: BENLYSTA (belimumab) RITUXAN® (rituximab). (Medical practice)	https://infusionassociates.com/infusion-therapy/lupus-biological-therapy/#:~:text=Biological%20therapy%20treatment%20targets%20the,RITUXAN%C2%AE%20(rituximab).
9	Is rituximab FDA approved for SLE? (Fact, accessibility)	Accordingly, belimumab has been approved for treatment of SLE, whereas use of rituximab in SLE remains off-label. Nevertheless, several case series of rituximab have pointed to some utility for rituximab in treating SLE. (Academic)	https://www.frontiersin.org/articles/10.3389/fmed.2020.00303#:~:text=Accordingly%2C%20belimumab%20has%20been%20approved,for%20rituximab%20in%20treating%20SLE.
10	What is the new treatment for lupus in the UK? (Fact, accessibility)	At the end of 2019 results for a potential new lupus treatment, anifrolumab, were published showing that it had successfully passed its phase III trial demonstrating safety and efficacy. LUPUS UK is excited about this potential new medicine for this complex and difficult-to-treat disease. (Social media)	https://lupusuk.org.uk/anifrolumab/#:~:text=At%20the%20end%20of%202019,difficult%2Dto%2Dtreat%20disease.
11	Can rituximab cure lupus? (Value, evaluation of treatment)	While a number of preliminary observational open-label trials have shown that B-cell depletion therapy with rituximab, either monotherapy or in combination with immunosuppressive medications, is safe and effective for the treatment of SLE, including LN [7–9], in two large-scale, double-blind, placebo-controlled phase III clinical studies to examine the efficacy and safety of rituximab in patients…	https://academic.oup.com/mr/article/33/1/145/6528634#:~:text=While%20a%20number%20of%20preliminary,%2Dblind%2C%20placebo%2Dcontrolled%20phase
12	How does rituximab work for SLE? (Fact, technical details)	Rituximab (Rituxan) and biosimilar rituximab-abbs (Truxima) are biologic agents that deplete B cells (cells that produce antibodies) by binding to CD20+, a protein on the surface of certain B cells. (Medical practice)	https://www.hss.edu/conditions_lupus_and_infusion_therapy_what_you_should_know_now.asp#:~:text=Rituximab%20(Rituxan)%20and%20biosimilar%20rituximab,surface%20of%20certain%20B%20cells.
13	Is rituximab used to treat SLE? (Policy, indications/management)	Recent publications have confirmed the role of RTX in treating various systemic manifestations of SLE, with improvement of the clinical parameters or arthritis, serositis, nephritis, hemolytic anemia, and thrombocytopenia, besides the recovery of serum parameters and indicators of disease activity, thus allowing the reduction or suspension of medications such as corticosteroids and other immunosu…	https://www.ncbi.nlm.nih.gov/pmc/articles/PMC4898237/#:~:text=Recent%20publications%20have%20confirmed%20the,disease%20activity%2C%20thus%20allowing%20the
14	How do biologics help lupus? (Fact, technical details)	It's the ideal solution for those who have issues taking medications or haven't found relief from taking medications. Biological therapy treatment targets the parts of the immune system that are triggering inflammation and causing damages. (Medical practice)	https://infusionassociates.com/infusion-therapy/lupus-biological-therapy/#:~:text=It's%20the%20ideal%20solution%20for,triggering%20inflammation%20and%20causing%20damages.
15	What is the best infusion for lupus? (Value, evaluation of treatment)	Types of Infusions Used to Treat Lupus The two most common IV infusion medications we use at Smart Infusion Therapy Services for our lupus patients are Benlysta and Saphnelo. These treatments are both FDA-approved to treat lupus and are typically used with other lupus medications. (Commercial)	https://www.mysmartinfusion.com/blog/here-s-how-infusion-therapy-helps-patients-with-lupus#:~:text=Types%20of%20Infusions%20Used%20to,used%20with%20other%20lupus%20medications.
16	What is the self injection for lupus? (Fact, technical details)	BENLYSTA is available for at-home use as an autoinjector or a prefilled syringe and will be filled by a specialty pharmacy Specialty pharmacy: A specialty pharmacy is a pharmacy that provides medication to help treat rare and complex medical conditions. (Commercial)	https://www.benlysta.com/dosing/benlysta-injection/#:~:text=BENLYSTA%20is%20available%20for%20at,rare%20and%20complex%20medical%20conditions.%20.
17	How often is Rituxan given for lupus? (Fact, technical details)	Rituximab (Rituxan, Truxima) This medication has mixed results in lupus, but works for some patients. Rituximab dosage is one gram (1000mg) to start and at two weeks, then every 16 to 20 weeks. (Medical practice)	https://www.hss.edu/conditions_lupus_and_infusion_therapy_what_you_should_know_now.asp#:~:text=Rituximab%20(Rituxan%2C%20Truxima),-Rituximab%20(Rituxan)%20and&text=This%20medication%20has%20mixed%20results,every%2016%20to%2020%20weeks.
18	What are the indications for rituximab in SLE? (Policy, indications/management)	The indications for rituximab include failing 2 or more DMARDs (one of which must be EITHER mycophenolate or cyclophosphamide, unless contraindicated), and patients still either have: 1) ongoing moderate to severe active disease OR 2) require excessive use of glucocorticoids (over 7.5mg prednisolone per day) to maintain lower levels of disease activity. (Government)	https://www.england.nhs.uk/wp-content/uploads/2020/07/Rituximab-for-refractory-Systemic-Lupus-Erythematosus-in-adults-and-post-pubescent-children-2.pdf
19	When will anifrolumab be FDA approved? (Fact, accessibility)	On July 30, 2021, the US Food and Drug Administration (FDA) issued its first new drug approval for systemic lupus erythematosus (SLE) in more than a decade. Approval of the drug—anifrolumab, a type 1 interferon receptor antagonist—was based on two phase 3 trials, TULIP-1 and TULIP-2. (Academic)	https://www.thelancet.com/journals/lanrhe/article/PIIS2665-9913(21)00291-5/fulltext#:~:text=On%20July%2030%2C%202021%2C%20the,%2D1%20and%20TULIP%2D2.
20	Can adalimumab cause lupus? (Fact, risks/complication)	More recently, the BIOGEAS registry found that anti-TNF drugs were the main culprit in the development of drug-induced lupus (DIL). Within this registry, 140 cases of ATIL were investigated; among these, 37% were due to the use of infliximab, 33% from etanercept, and 25% from adalimumab. (Government)	https://www.ncbi.nlm.nih.gov/pmc/articles/PMC10423444/#:~:text=More%20recently%2C%20the%20BIOGEAS%20registry,%2C%20and%2025%25%20from%20adalimumab.

## Sheet: ChatGPT-4o (Additional Prompt) 
Responses Generated by ChatGPT-4o with the Prompt “Please answer at a 6th grade level
	Question	Answer
1	What is biologic therapy for SLE? (Fact, eductaion)	Biologic therapy for Systemic Lupus Erythematosus (SLE) is a type of treatment that helps people with lupus by targeting parts of the immune system that cause problems. The immune system is supposed to protect the body, but in lupus, it attacks the body's own tissues. Biologic therapies are special medicines that focus on specific parts of the immune system to help reduce this damage. For example…
2	How do biologic therapies work in treating SLE? (Fact, technical details)	Biologic therapies for treating Systemic Lupus Erythematosus (SLE) are special medicines that help control the disease by focusing on specific parts of the immune system. SLE is a disease where the body’s immune system mistakenly attacks healthy tissues, causing inflammation and damage. Biologics work by targeting the immune cells that cause this problem. For example, one medicine called belimuma…
3	What are the most common biologic therapies used for SLE? (Fact, eductaion)	The most common biologic treatments for Systemic Lupus Erythematosus (SLE) are special medicines that help control the disease by targeting parts of the immune system that cause problems. One of the main biologic treatments is Belimumab (Benlysta), which helps stop certain cells from making harmful antibodies that attack the body. Another treatment, Rituximab (Rituxan), works by getting rid of ce…
4	What are the potential side effects of biologic therapies for SLE? (Policy, risks/complication)	Biologic therapies for SLE (Systemic Lupus Erythematosus) can have some side effects, although they help treat the disease. Some people might have reactions where the medicine is injected, like swelling, redness, or pain at the injection site. Others might have allergic reactions, such as a rash, fever, or trouble breathing, but these are rare. These medicines can also make people more likely to …
5	Are there any new biologic therapies being developed for SLE? (Fact, future prospects and challenges)	Yes, there are some new medicines being developed to help people with lupus (also called SLE). One new medicine is called dapirolizumab pegol, which helps calm down the immune system so it doesn’t attack the body by mistake. In a study, this medicine helped people with moderate to severe lupus feel better. Another new treatment being tested is called ianalumab, which works by targeting certain ce…
6	How does biologic therapy compare to traditional treatments for SLE? (Value, evaluation of treatment)	Biologic therapy is a newer kind of treatment for lupus (SLE) that works differently from older, traditional treatments. Traditional medicines like steroids and drugs that calm the immune system can help reduce swelling and pain, but they also affect the whole immune system, which can lead to more side effects like infections or weak bones. Biologic therapies, like Benlysta (belimumab) and Saphne…
7	Can biologic therapies be used in combination with other SLE treatments? (Policy, indications/management)	Yes, biologic therapies can be used together with other medicines to help treat lupus (SLE). Doctors often combine biologics like belimumab (Benlysta) with regular lupus medicines such as steroids, hydroxychloroquine, or drugs that calm the immune system. This mix can help control the disease better, lower the need for strong steroids, and keep symptoms from getting worse. But doctors watch patie…
8	How is the effectiveness of biologic therapies in SLE measured in clinical trials? (Fact, technical details)	Doctors and scientists measure how well biologic therapies work for lupus (SLE) by using special tools during clinical trials. One of the main tools is called the SLE Responder Index (SRI). This tool checks if a person’s lupus symptoms get better without other problems getting worse. It looks at things like how active the disease is, how doctors rate the patient’s health, and if any body systems …
9	What are the long-term outcomes for SLE patients on biologic therapies? (Value, longevity)	For people with lupus (SLE), biologic therapies can help them feel better and stay healthier over a long time. These medicines, like Benlysta (belimumab), work by calming down the immune system so it doesn’t attack the body. When people use biologics for many years, they often have fewer flare-ups, less pain, and less damage to important organs like the kidneys. Studies show that patients who tak…
10	What is the cost and insurance coverage situation for biologic therapies for SLE? (Fact, cost)	Biologic therapies for lupus, like Benlysta and Saphnelo, can be very expensive—sometimes costing between $35,000 and $65,000 every year. Because of this, many people need help from insurance to pay for them. Most health insurance plans, including Medicare and Medicaid, do help cover these medicines, but they don’t always cover the full cost. Some insurance companies ask patients to try cheaper d…
11	How long does it take to see improvements with biologic therapy in lupus? (Fact, timeline of effectiveness)	When someone with lupus starts taking biologic medicine, it usually takes a few weeks to a few months before they start feeling better. For example, a medicine called Benlysta (belimumab) can start helping with symptoms like tiredness and joint pain after about 8 weeks, but it may take 3 months or more to see bigger changes. Another medicine called Rituxan (rituximab) might take even longer becau…
12	What are the criteria for a patient with SLE to be eligible for biologic therapy? (Policy, indications/management)	To get biologic therapy for lupus (SLE), a person usually needs to have moderate to severe symptoms that don’t get better with regular treatments like steroids or medicines like hydroxychloroquine. Doctors might suggest biologic therapy if the person keeps having flare-ups, has problems with important organs (like the kidneys), or gets bad side effects from other drugs. Before starting biologic t…
13	How do biologic therapies impact the overall quality of life for SLE patients? (Value, evaluation of treatment)	Biologic therapies can help people with lupus (SLE) feel better and live a more normal life. Lupus is a disease where the immune system attacks the body by mistake, causing problems like pain, tiredness, and rashes. Biologic medicines work by calming down the part of the immune system that causes this damage. When lupus is under control, people can have more energy, less pain, and do more things …
14	How often are biologic therapies administered for SLE patients? (Fact, technical details)	Biologic therapies for lupus (SLE) are given on different schedules, depending on the medicine. One common medicine, Benlysta (belimumab), can be taken two ways. If it’s given by a nurse through an IV (a needle in your vein), it’s usually given every 2 weeks at first, then once a month. If it’s a shot that you give yourself at home, it’s taken once a week. Another medicine, Saphnelo (anifrolumab)…
15	What is the role of Benlysta (belimumab) in SLE treatment? (Fact, technical details)	Benlysta (belimumab) is a special medicine used to help people with lupus, which is a disease where the immune system attacks the body by mistake. Normally, your immune system protects you, but in lupus, it gets confused. Benlysta works by calming down a part of the immune system that makes it overactive. It does this by blocking a protein called BLyS, which helps certain immune cells (called B c…
16	Are there any dietary or lifestyle changes recommended for SLE patients on biologic therapies? (Policy, indications/management)	Yes, people with lupus (SLE) who take biologic medicines can make some healthy changes in their diet and lifestyle to feel better. Eating healthy foods like fruits, vegetables, whole grains, and lean meats can help the body stay strong and fight inflammation. It’s good to avoid junk food, sugary snacks, and greasy meals. Drinking plenty of water is also important. Gentle exercise like walking or …
17	What are the approved biologic therapies for SLE? (Fact, eductaion)	Some special medicines called biologic therapies are approved to help people with lupus, also known as SLE (Systemic Lupus Erythematosus). These medicines work by calming down parts of the immune system that get too active and attack the body. One medicine is Benlysta (belimumab). It was the first biologic approved for lupus and helps stop certain immune cells called B cells from causing harm. An…
18	How are patients monitored while on biologic treatments for SLE? (Policy, indications/management)	When someone with lupus (SLE) takes biologic medicine, doctors need to check often to make sure the medicine is helping and not causing problems. Patients get regular blood tests to look at how their kidneys, liver, and immune system are working. These tests also help find any signs of infection or inflammation. Doctors watch how the patient feels—like if they still have joint pain, skin rashes, …
19	Are there any specific biologic therapies recommended for lupus nephritis? (Policy, indications/management)	Yes, there are special medicines called biologic therapies that doctors use to help people with lupus nephritis, which is a serious kidney problem caused by lupus. One of the main biologics is Benlysta (belimumab). It helps calm down the immune system so it doesn’t attack the kidneys. In 2020, the U.S. Food and Drug Administration (FDA) approved Benlysta for adults with lupus nephritis, and later…
20	Can biologic therapies be used during pregnancy in SLE patients? (Policy, indications/management)	Yes, some biologic medicines can be used during pregnancy in people with lupus (SLE), but doctors have to be very careful. One medicine called Benlysta (belimumab) might be used if it helps more than it could hurt. There isn't a lot of information about how safe it is for the baby, so doctors only use it when other medicines don’t work. Another medicine called rituximab is usually not used during…
